# Supplementary material for: Sterculic Acid Alters Adhesion Molecules Expression and Extracellular Matrix Compounds to Regulate Migration of Lung Cancer Cells
Source: Cancers (Basel). 2021 Aug 29;13(17):4370. doi: 10.3390/cancers13174370 (PMC8431022; doi:10.3390/cancers13174370)
Supplement: Supplementary file 1 [file cancers-13-04370-s001.zip]

Archive with 1 entries (1 files):
- cancers-1301186-supplementary.pdf
